# Supplementary material for: An upstream enhancer and MEF2 transcription factors fine-tune the regulation of the Bdnf gene in cortical and hippocampal neurons
Source: J Biol Chem. 2024 May 23;300(6):107411. doi: 10.1016/j.jbc.2024.107411 (PMC11234010; doi:10.1016/j.jbc.2024.107411)
Supplement: Supporting Information [file mmc1.xlsx]

## Sheet: Sheet1
Supporting information
gRNAs used in CRISPR/dCas9 system
Negative control	GCTGATCTATCGCGGTCGTC
-4.8 kb region gRNA 1	CTTCCTAAAGGGCCTCAGCG
-4.8 kb region gRNA 2	AAGGCAACTAGAATGACAG
-4.8 kb region gRNA 3	AAACTATTCTAGTCATGGAA
shRNA target sequences used in RNAi system
Negative control	CCTAAGGTTAAGTCGCCCTC
Mef2a	CCCTTAATGAATTGATGACT
Mef2c	GCCTCAGTGATACAGTATAA
Mef2d	GCACTACAGAGAAACAGTGT
Primers used for RT-qPCR
Bdnf exon I	Forward	AACAAGACACATTACCTTCCAGCAT
	Reverse	CTCTTCTCACCTGGTGGAACATT
Bdnf exon IIc	Forward	TGGTATACTGGGTTAACTTTGGGAAA
	Reverse	CACTCTTCTCACCTGGTGGAACTT
Bdnf exon III	Forward	ATGCTTCATTGAGCCCAGTTC
	Reverse	CCGTGGACGTTTGCTTCTTTCA
Bdnf exon IV	Forward	GCTGCCTTGATGTTTACTTTGA
	Reverse	GCAACCGAAGTATGAAATAACC
Bdnf exon VI	Forward	GCTTTGTGTGGACCCTGAGTTC
	Reverse	CCGTGGACGTTTGCTTCTTTCAT
Bdnf exon IXa	Forward	GGACTGTGCTGCTGACTTGAAAGGA
	Reverse	GAGTAAACGGTTTCTAAGCAAGTG
Bdnf coding	Forward	GGCCCAACGAAGAAAACCAT
	Reverse	AGCATCACCCGGGAAGTGT
Hprt1	Forward	AGATCGAAGTGGAGAAACCCTTTG
	Reverse	TAAAAATCAGGCCTGTGGAATGTG
-4.8 kb enhancer RNA	Forward	GTGAGTGAAACCATTGCCTGG
	Reverse	GGTGACAGGGTTGCATTGTC
Fos	Forward	GCTGACAGATACGCTCCAAG
	Reverse	CATTGGGGATCTTGCAGGCAGGTCG
Mef2a	Forward	TCAAGCCACACAACCTCTTG
	Reverse	CAGCATTCCAGGGGAAGTAA
Mef2c	Forward	TCAAATCTCTCCCTGCCTTC
	Reverse	CTCCCATCGTAGGAACTGCT
Mef2d	Forward	TCAACCACTCCAACAAGCTG
	Reverse	ACTCCCTGTGCTTCTTGTGC
qPCR primers used for lentiviral titer measurements
PURO	Forward	CATCGAGCCGGTCACCGAGCT
	Reverse	CGACCCACACCTTGCCGATGT
WPRE	Forward	CCCTCAATCCAGCGGACCTT
	Reverse	AAGGCGAAGACGCGGAAG
URR	Forward	TAGACCCAGGAGGGAGTTATTTAAGAG
	Reverse	TTGGGAATGCAATGCAGTGTGTAC
